# Supplementary material for: Phenolic Profiles of Red Wine Relate to Vascular Endothelial Benefits Mediated by SIRT1 and SIRT6
Source: Int J Mol Sci. 2021 May 26;22(11):5677. doi: 10.3390/ijms22115677 (PMC8198779; doi:10.3390/ijms22115677)
Supplement: Supplementary file 1 [file ijms-22-05677-s001.zip]

Archive with 1 entries (1 files):
- ijms-1233081-supplementary.pdf
